# Supplementary material for: Discovering New Substrates of a UDP-Glycosyltransferase with a High-Throughput Method
Source: Int J Mol Sci. 2024 Feb 27;25(5):2725. doi: 10.3390/ijms25052725 (PMC10931590; doi:10.3390/ijms25052725)
Supplement: Supplementary file 1 [file ijms-25-02725-s001.zip]

Archive with 2 entries (2 files):
- Supp Tables_Final.xlsx
- Supplementary Figures.pdf
