# Supplementary material for: Discovering New Substrates of a UDP-Glycosyltransferase with a High-Throughput Method
Source: Int J Mol Sci. 2024 Feb 27;25(5):2725. doi: 10.3390/ijms25052725 (PMC10931590; doi:10.3390/ijms25052725)
Supplement: Supplementary file 1 [file ijms-25-02725-s001.zip › Supp Tables_Final.xlsx]

## Sheet: Supp. Table 1
Table S1. A list of 159 samples as candidates of UGT71G1 substrate
Sample No.	Cas No.	Name	Conc.	Solvent	Chemical Class	Notes
1	183321-74-6	Erlotinib	10 mM	DMSO:EtOH (1:4)	Anticancer drug
2	319460-85-0	Axitinib	10 mM	DMSO:EtOH (1:4)	Anticancer drug
3	6068-76-4	3,2'-Dihydroxy flavone	10 mM	DMSO:EtOH (1:4)	Flavonol
4	529-44-2	Myricetin	10 mM	DMSO:EtOH (1:1)	Flavone
5	263407-43-8	6,3',4'-Trihydroxy flavone	10 mM	DMSO:EtOH (1:9)	Flavone
6	93-35-6	Umbelliferone	10 mM	DMSO:EtOH (1:9)	Coumarin
7	15236-07-4	5,7-Dimethoxy-3-hydroxyflavone	1 mM	MeOH or EtOH	Flavonol
8	140439-35-6	6-Hydroxy-3'-methoxyflavone	5 mM	MeOH or EtOH	Flavone
9	284461-73-0	Sorafenib	10 mM	DMSO:EtOH (1:4)	Anticancer drug
10	35244-11-2	2'-Hydroxyflavone	1 mM	DMSO:EtOH (1:4)	Flavone
11	491-78-1	5-hydroxyflavone	5 mM	MeOH or EtOH	Flavone
12	63046-09-3	6,4'-Dihydroxyflavone	10 mM	DMSO:EtOH (1:9)	Flavone
13	2150-11-0	7,3',4'-Trihydroxyflavone	10 mM	DMSO:EtOH (1:9)	Flavone
14	520-28-5	Techtochrysin	5 mM	MeOH or EtOH	Flavone
15	632-85-9	Wogonin	3.5 mM	DMSO:MeOH (1:4)	Flavone
16	35794-88-8	6-Hydroxy-4'-methoxyflavone	5 mM	MeOH or EtOH	Flavone
17	51-43-4	Epinephrine	10 mM	DMSO:EtOH (1:4)	Hormone/Neurotransmitter
18	6665-86-7	7-Hydroxyflavone	1 mM	DMSO:EtOH (1:4)	Flavone
19	492-00-2	3,7-Dihydroxyflavone	10 mM	DMSO:EtOH (1:9)	Flavonol
20	4143-64-0	3',4'-Dihydroxyflavone	10 mM	DMSO:EtOH (1:9)	Flavone
21	73046-40-9	5,7,2'-Trihydroxyflavone	10 mM	DMSO:EtOH (1:4)	Flavone
22	480-41-1	Naringenin	10 mM	MeOH or EtOH	Flavonone
23	518-82-1	Emodin	5 mM	DMSO:EtOH (1:4)	Anthraquinone
24	93176-00-2	3-Hydroxy-6-methoxyflavone	1 mM	DMSO:MeOH (1:4)	Flavonol
25	50-28-2	Estradiol	10 mM	DMSO:EtOH (1:4)	Steroid Hormone
26	577-85-5	3-Hydroxyflavone	10 mM	DMSO:EtOH (1:4)	Flavonol
27	14919-49-4	3,4'-Dihydroxyflavone	10 mM	DMSO:MeOH (1:1)	Flavonol
28	480-19-3	Isorhamnetin	2.5 mM	MeOH or EtOH	Flavonol
29	93176-00-2	3-Hydroxy-6-methoxyflavone	1 mM	DMSO:MeOH (1:4)	Flavonol	Duplicate of #24
30	103-90-2	Acetaminophen	20 mM	DMSO:MeOH (1:4)	Drug
31	548-83-4	Galangin	10 mM	DMSO:EtOH (1:9)	Flavonol
32	120889-04-5	2-Hydroxy-1-methyl-6-phenylimidazo[4,5-b]pyridine	10 mM	DMSO:EtOH (1:9)	Heterocyclic amine
33	62-31-7	Dopamine HCl	10 mM	DMSO:EtOH (1:4)	Hormone/Neurotransmitter
34	53-16-7	Estrone	10 mM	DMSO:EtOH (1:4)	Steroid Hormone
35	108238-41-1	3,6-Dihydroxyflavone	10 mM	MeOH or EtOH	Flavonol
36	55977-09-8	3,3'-Dihydroxyflavone	10 mM	DMSO:EtOH (1:4)	Flavonol
37	108238-40-0	7,3'-Dihydroxyflavone	10 mM	DMSO:EtOH (1:9)	Flavone
38	58-22-0	Testasterone	10 mM	DMSO:MeOH (1:9)	Steroid Hormone
39	490-46-0	Epicatechin	10 mM	MeOH or EtOH	Catechin
40	528-58-5	Cyanidin	10 mM	DMSO	Anthocyanin
41	105650-23-5	2-Amino-1-methyl-6-phenylimidazo[4,5-b]pyridine (PhIP) Hydrochloride	10 mM	DMSO:EtOH (1:4)	Dietary Carcinogen
42	557795-19-4	Sunitinib	10 mM	DMSO:EtOH (1:4)	Anticancer drug
43	480-40-0	Chrysin	10 mM	MeOH or EtOH	Flavone
44	2196-14-7	4',7-Dihydroxyflavone	10 mM	DMSO:EtOH (1:4)	Flavone
45	38183-03-8	7,8-Dihydroxyflavone	10 mM	DMSO:EtOH (1:9)	Flavone
46	151698-64-5	3,7,3'-Trihydroxyflavone	5 mM	MeOH or EtOH	Flavonol
47	60-82-2	Phloretin	10 mM	DMSO:EtOH (1:4)	Chalcone
48	2107-78-0	3,4-Dimethyl umbelliferone	10 mM	DMSO:EtOH (1:9)	Coumarin
49	621-54-5	3-(3-Hydroxyphenyl)propionic acid	10 mM	DMSO:MeOH (1:9)	Microbial Metabolite of proanthocyanidins
50	70460-18-3	3'-Hydroxyflavone	10 mM	DMSO:EtOH (1:4)	Flavone
51	6665-83-4	6-Hydroxyflavone	1 mM	DMSO:EtOH (1:4)	Flavone
52	2034-65-3	Resokaempferol	10 mM	DMSO:EtOH (1:9)	Flavonol
53	77298-66-9	7,2'-Dihydroxyflavone	10 mM	DMSO:EtOH (1:9)	Flavone
54	61546-59-6	6-Hydroxy-2'-methoxyflavone	5 mM	MeOH or EtOH	Flavone
55	989-51-5	Epigallocatechin Gallate	100 µM	water:EtOH (1:1)	Catechin
56	2086-83-1	Berberine	5 mM	DMSO:EtOH (1:4)	Alkaloid
57	501-97-3	3-(4-Hydroxyphenyl)propionic acid	10 mM	MeOH	Microbial Metabolite of proanthocyanidins
58	86639-52-3	SN-38	10 mM	DMSO:EtOH (1:4)	Anticance drug metabolite
59	4143-63-9	4'-hydroxyflavone	1 mM	DMSO:EtOH (1:4)	Flavone
60	6665-67-4	5,4'-Dihydroxyflavone	10 mM	DMSO:EtOH (1:4)	Flavone
61	38183-04-9	6,7-Dihydroxyflavone	10 mM	DMSO:EtOH (1:9)	Flavone
62	Not known	6,7,3'-Trihydroxyflavone	10 mM	DMSO:EtOH (1:9)	Flavone
63	520-18-3	Kaempferol	10 mM	DMSO:EtOH (1:9)	Flavonol
64	32272-23-4	4'-Hydroxy-7-methoxyflavone	5 mM	DMSO:EtOH (1:4)	Flavone
65	520-28-5	Techtochrysin	7 mM	DMSO:EtOH (1:4)	Flavone	Duplicate of 14
66	520-33-2	Hesperetin	10 mM	DMSO:EtOH (1:4)	Flavonone
67	3952-18-9	Cupressuflavone	3.2 mM	DMSO:EtOH (1:4)	Biflavonoid
68	6068-78-6	3,3',4'-Trihydroxyflavone	10 mM	DMSO:EtOH (1:4)	Flavonol
69	106848-87-7	4'-Hydroxy-5-methoxyflavone	10 mM	DMSO:EtOH (1:4)	Flavone
70	1214-47-7	2'-hydroxychalcone	10 mM	DMSO:EtOH (1:4)	Chalcone
71	62507-01-1	3'-benzyloxy-5,7-dihydroxy-3,4'-dimethyoxy flavone	6.4 mM	DMSO:EtOH (1:4)	Flavone
72	6665-86-7	7-Hydroxyflavone	10 mM	DMSO:EtOH (1:4)	Flavone	Duplicate of 18
73	40316-76-5	8-Hydroxy-7-methoxyflavone	10 mM	DMSO:EtOH (1:4)	Flavone
74	149732-51-4	Demethyl curcumin	10 mM	DMSO:EtOH (1:4)	Polyphenol
75	20426-12-4	4-hydroxychalcone	10 mM	DMSO:EtOH (1:4)	Chalcone
76	253195-19-6	3,6,4'-Trihydroxyflavone	10 mM	DMSO:EtOH (1:4)	Flavonol
77	Not known	4'-Hydroxy-3'-methoxyflavone	10 mM	DMSO:EtOH (1:4)	Flavone
78	656229-81-1	4′,5-Di-O-acetyl Genistein	10 mM	DMSO:EtOH (1:4)	Isoflavone
79	40957-83-3	Glycitein	10 mM	DMSO:EtOH (1:4)	Isoflavone
80	520-36-5	Apigenin	10 mM	DMSO:EtOH (1:4)	Flavone
81	3450-72-4	3,4-Diphenyl-7-hydroxycoumarin	10 mM	DMSO:EtOH (1:4)	Coumarin
82	6068-78-6	2',3'-Dimethoxy-3-hydroxyflavone	10 mM	DMSO:EtOH (1:4)	Flavonol
83	2196-14-7	7,4'-Dihydroxyflavone	10 mM	DMSO:EtOH (1:4)	Flavone
84	13252-83-0	4-Hydroxy-6-methylcoumarin	10 mM	DMSO:EtOH (1:4)	Coumarin
85	Not known	6-hydroxy-7-methoxyflavone	10 mM	DMSO:EtOH (1:4)	Flavone
86	93322-61-3	3,7-Dihydroxy-3',4'-dimethoxyflavone	7.15 mM	DMSO:EtOH (1:4)	Flavonol
87	18651-15-5	7-hydroxy-3-methylflavone	10 mM	DMSO:EtOH (1:4)	Flavone
88	446-72-0	Genistein	10 mM	DMSO:EtOH (1:4)	Isoflavone
89	528-48-3	Fisetin	10 mM	DMSO:EtOH (1:4)	Flavonol
90	644-78-0	2-Hydroxychalcone	10 mM	DMSO:EtOH (1:4)	Chalcone
91	6665-81-2	3-hydroxy-5-methoxyflavone	10 mM	DMSO:EtOH (1:4)	Flavone
92	531-95-3	(+/-)-Equol	10 mM	DMSO:EtOH (1:4)	Isoflavone
93	6151-25-3	Quercetin dihydrate	10 mM	DMSO:EtOH (1:4)	Flavonol
94	4002-52-2	4'-hydroxy-6-methoxyflavone	10 mM	DMSO:EtOH (1:4)	Flavone
95	15235-99-1	7-hydroxy-5-methylflavone	10 mM	DMSO:EtOH (1:4)	Flavone
96	501-36-0	Resveratrol	10 mM	DMSO:EtOH (1:4)	Polyphenol
97	961-29-5	Isoliquiritigenin	8.6 mM	DMSO:EtOH (1:4)	Chalcone
98	76666-32-5	3-Hydroxy-3'-methoxyflavone	10 mM	DMSO:EtOH (1:4)	Flavonol
99	263365-35-1	3(2'-Chlorophenyl)-7-hydroxy-4-phenylcoumarin	10 mM	DMSO:EtOH (1:4)	Coumarin
100	5631-67-4	7-hydroxychromanone	10 mM	DMSO:EtOH (1:4)	Phenol
101	2657-25-2	4'-hydroxychalcone	10 mM	DMSO:EtOH (1:4)	Chalcone
102	486-66-8	Daidzein	10 mM	DMSO:EtOH (1:4)	Isoflavone
103	6889-78-7	3-Hydroxy-4'-methoxyflavone	10 mM	DMSO:EtOH (1:4)	Flavonol
104	Not known	7-Hydroxy-6-methoxyisoflavone	10 mM	DMSO:EtOH (1:4)	Isoflavone
105	19202-36-9	Hinokiflavone	2.2 mM	DMSO:EtOH (1:4)	Biflavonoid
106	487-24-1	Pratol	10 mM	DMSO:EtOH (1:4)	Flavone
107	552-59-0	Prunetin	8 mM	DMSO:EtOH (1:4)	Isoflavone
108	491-54-3	Kaempferide	6.4 mM	DMSO:EtOH (1:4)	Flavonol
109	93097-20-2	3-Hydroxy-4'-methoxy-6-methylflavone	10 mM	DMSO:EtOH (1:4)	Flavone
110	Not known	3-Hydroxy-6-methyl-3',4'-methylenedioxyflavone	10 mM	DMSO:EtOH (1:4)	Flavone
111	489-32-7	Icariin	7 mM	DMSO:EtOH (1:4)	Polyphenol
112	6971-18-2	3-Hydroxy-6-methylflavone	10 mM	DMSO:EtOH (1:4)	Flavonol
113	7478-60-6	3-Hydroxy-7-methoxyflavone	10 mM	DMSO:EtOH (1:4)	Flavonol
114	Not known	6,3'-Dimethoxy-3-hydroxyflavone	10 mM	DMSO:EtOH (1:4)	Flavonol
115	93176-00-2	3-Hydroxy-6-methoxyflavone	10 mM	DMSO:EtOH (1:4)	Flavonol	Duplicate of 25
116	93097-20-2	3-Hydroxy-3'4'-dimethoxy-6-methylflavone	10 mM	DMSO:EtOH (1:4)	Flavonol
117	13198-99-7	7,4'-dimethoxy-3-hydroxyflavone	10 mM	DMSO:EtOH (1:4)	Flavonol
118	520-34-3	Diosmetin	10 mM	DMSO:EtOH (1:4)	Flavone
119	29219-03-2	3-Hydroxy-2'-methoxyflavone	10 mM	DMSO:EtOH (1:4)	Flavonol
120	60-82-2	Phloretin	10 mM	DMSO:EtOH (1:4)	Chalcone	Duplicate of #47
121	632-85-9	Wogonin	3.4 mM	DMSO:EtOH (1:4)	Flavone
122	548-83-4	Galangin	10 mM	DMSO:EtOH (1:4)	Flavonol	Duplicate of #31
123	529-44-2	Myricetin	10 mM	DMSO:MeOH (1:1)	Flavonol
124	490-46-0	(-)-Epicatechin	10 mM	DMSO:EtOH (1:4)	Catechin	Duplicate of 39
125	93-35-6	7-hydroxycoumarin	20 mM	DMSO:EtOH (1:4)	Coumarin
126	480-40-0	Chrysin	10 mM	DMSO:EtOH (1:4)	Flavone	Duplicate of 43
127	105650-23-5	2-Amino-1-methyl-6-phenylimidazo[4,5-b]pyridine (PhIP) Hydrochloride	10 mM	DMSO:EtOH (1:4)	Dietary Carcinogen	Duplicate of 41
128	491-78-1	5-hydroxyflavone	5 mM	DMSO:EtOH (1:4)	Flavone	Duplicate of 11
129	93176-00-2	3-hydroxy-6-methoxyflavone	1 mM	DMSO:EtOH (1:4)	Flavonol	Duplicate of 24
130	491-80-5	Biochanin A	10 mM	DMSO:EtOH (1:4)	Isoflavone
131	2078-54-8	Propofol	2 mM	DMSO:EtOH (1:4)	Drug
132	802918-57-6	Silybin	50 µM	DMSO:EtOH (1:4)	Polyphenol
133	480-19-3	Isorhamnetin	10 mM	DMSO:EtOH (1:4)	Flavonol
134	485-72-3	Formononetin	50 µM	DMSO:EtOH (1:4)	Isoflavone
135	80-05-7	Bisphenol A	10 mM	DMSO:EtOH (1:4)	Environmental Toxin
136	17834-02-5	6-Hydroxywarfarin	5 mM	DMSO:EtOH (1:4)	Drug metabolite
137	2035-15-6	Maackiain	5 mM	DMSO:EtOH (1:4)	Iisoflavone
138	17834-03-6	7-Hydroxywarfarin	5 mM	DMSO:EtOH (1:4)	Drug metabolite
139	18651-15-5	7-hydroxy-3-methylflavone	10 mM	DMSO:EtOH (1:4)	Flavone	Duplicate of 87
140	Not known	7-hydroxy-2'-methoxyflavone	5 mM	DMSO:EtOH (1:4)	Flavone
141	106-41-2	4-bromophenol	100 mM	DMSO:EtOH (1:4)	Phenol
142	83219-99-2	10-Hydroxywarfarin	5 mM	DMSO:EtOH (1:4)	Drug metabolite
143	6068-78-6	2',3'-Dimethoxy-3-hydroxyflavone	2 mM	DMSO:EtOH (1:4)	Flavone	Duplicate of 83
144	17238-05-0	Dihydrodaidzein	10 mM	DMSO:EtOH (1:4)	Isoflavone
145	51059-44-0	Wogonoside	10 mM	DMSO:EtOH (1:4)	Flavone Glycoside
146	15236-07-4	5,7-Dimethoxy-3-hydroxyflavone	10 mM	DMSO:EtOH (1:4)	Flavone	Duplicate of 8
147	552-59-0	Prunetin	10 mM	DMSO:EtOH (1:4)	Isoflavone	Duplicate of 107
148	100-02-7	Nitrophenol	20 mM	DMSO:EtOH (1:4)	Phenol
149	153-18-4	Rutin	10 mM	DMSO:EtOH (1:1)	Flavonol Glycoside
150	480-11-5	Oroxylin A	5 mM	DMSO:EtOH (1:4)	Flavone
151	32520-55-1	6-Methoxy-5,7,3',4'-tetrahydroxyflavone	5 mM	DMSO:EtOH (1:4)	Flavone
152	53152-21-9	Buprenorphine	10 mM	DMSO:EtOH (1:4)	Drug
153	18103-42-9	5,7-Dihydroxy-3',4',5'-trimethoxyflavone	10 mM	DMSO:EtOH (1:4)	Flavone
154	82640-04-8	Raloxifene	8.35 mM	1% DMSO, 5% propanediol, 5% PGE	Drug
155	3681-93-4	Vitexin	10 mM	DMSO:MeOH (1:4)	Flavone glycoside
156	33429-83-3	3,4'-Dimethoxy-5,7,3'-trihydroxyflavone	5 mM	DMSO:MeOH (1:4)	Flavone
157	622-62-8	4-Ethoxyphenol	100 mM	DMSO:EtOH (1:4)	Phenol
158	24280-93-1	Mycophenolic acid	10 mM	DMSO:EtOH (1:4)	Immunosuppressant drug
159	153-98-0	Serotonin	1 mM	DMSO:EtOH (1:4)	Neurotransmitter

## Sheet: Supp. Table 2
Table S2. Potential UGT71G1 substrates based on fluorescent assay screening
Sample No.	Cas No.	Name	Chemical Class
3	6068-76-4	3,2'-Dihydroxy flavone	Flavonol
20	4143-64-0	3',4'-Dihydroxyflavone	Flavone
22	480-41-1	Naringenin	Flavonone
23	518-82-1	Emodin	Anthraquinone
24	93176-00-2	3-Hydroxy-6-methoxyflavone	Flavonol
28	480-19-3	Isorhamnetin	Flavonol
31	548-83-4	Galangin	Flavonol
40	528-58-5	Cyanidin	Anthocyanin
45	38183-03-8	7,8-Dihydroxyflavone	Flavone
46	151698-64-5	3,7,3'-Trihydroxyflavone	Flavonol
57	501-97-3	3-(4-Hydroxyphenyl)propionic acid	Microbial Metabolite of proanthocyanidins
58	86639-52-3	SN-38	Anticance drug metabolite
61	38183-04-9	6,7-Dihydroxyflavone	Flavone
66	520-33-2	Hesperetin	Flavonone
68	6068-78-6	3,3',4'-Trihydroxyflavone	Flavonol
70	1214-47-7	2'-hydroxychalcone	Chalcone
73	40316-76-5	8-Hydroxy-7-methoxyflavone	Flavone
77	Not known	4'-Hydroxy-3'-methoxyflavone	Flavone
96	501-36-0	Resveratrol	Polyphenol
104	Not known	7-Hydroxy-6-methoxyisoflavone	Isoflavone
157	622-62-8	4-Ethoxyphenol	Phenol
119	29219-03-2	3-Hydroxy-2'-methoxyflavone	Flavonol
121	632-85-9	Wogonin	Flavone
125	93-35-6	7-hydroxycoumarin	Coumarin
133	480-19-3	Isorhamnetin	Flavonol
135	80-05-7	Bisphenol A	Environmental Toxin
141	106-41-2	4-bromophenol	Phenol
144	17238-05-0	Dihydrodaidzein	Isoflavone
147	552-59-0	Prunetin	Isoflavone
148	100-02-7	Nitrophenol	Phenol
150	480-11-5	Oroxylin A	Flavone
157	622-62-8	4-Ethoxyphenol	Phenol
